# Supplementary material for: Linearly Responsive, Reliable, and Stretchable Strain Sensors Based on Polyaniline Composite Hydrogels
Source: Gels. 2025 Nov 29;11(12):966. doi: 10.3390/gels11120966 (PMC12732904; doi:10.3390/gels11120966)
Supplement: Supplementary file 1 [file gels-11-00966-s001.zip]

Archive with 1 entries (1 files):
- gels-3962006-supplementary.pdf
